# Supplementary material for: Algorithms for incorporating prior topological information in HMMs: application to transmembrane proteins
Source: BMC Bioinformatics. 2006 Apr 5;7:189. doi: 10.1186/1471-2105-7-189 (PMC1523218; doi:10.1186/1471-2105-7-189)
Supplement: Additional File 1 — containing the detailed results obtained using the available predictors, on the 2 datasets of proteins with experimentally verified localisation of the C-terminus (supplement.xls). [file 1471-2105-7-189-S1.xls]

## Sheet: Results
			methods that allow to fix the location of sequence segments								methods that do not allow to fix the location of sequence segments
sequence number	UniProt ID	Exp	HMM-TM		TMHMM		HMMTOP		Phobius		UMDHMM		MEMSAT		S-TMHMM		PRO-TMHMM		PRODIV-TMHMM
			C-term	NTM	C-term	NTM	C-term	NTM	C-term	NTM	C-term	NTM	C-term	NTM	C-term	NTM	C-term	NTM	C-term	NTM
1	DHSC_ECOLI	OUT	OUT	3	OUT	3	OUT	3	OUT	3	OUT	3	IN	2	OUT	3	OUT	3	OUT	3
2	CYSW_ECOLI	IN	IN	6	IN	6	IN	6	IN	6	IN	6	OUT	5	IN	6	IN	6	IN	6
3	YHJW_ECOLI	OUT	OUT	5	OUT	5	OUT	5	OUT	5	OUT	5	IN	6	IN	6	OUT	5	OUT	5
4	YJIG_ECOLI	OUT	OUT	3	OUT	3	IN	4(3)	IN	4(3)	IN	4	IN	4	IN	2	OUT	5	OUT	5
5	POTC_ECOLI	IN	IN	6	IN	6	IN	6	IN	6	IN	6	IN	6	IN	6	IN	6	IN	6
6	YFBV_ECOLI	IN	IN	2	IN	2	IN	2	IN	2	IN	2	IN	2	IN	2	IN	2	IN	2
7	TAUC_ECOLI	IN	IN	6	IN	6	IN	6	IN	6	IN	6	OUT	7	IN	6	OUT	7	IN	6
8	YAGU_ECOLI	IN	IN	4	OUT	3(4)	OUT	3(4)	IN	4	IN	4	OUT	3	OUT	3	OUT	3	IN	4
9	YCDT_ECOLI	IN	IN	8	IN	8	OUT	7(8)	IN	8	IN	8	IN	8	IN	8	OUT	7	IN	8
10	CCMF_ECOLI	IN	IN	15	IN	15	IN	15	IN	15	OUT	15	IN	15	IN	15	IN	15	IN	15
11	YHJV_ECOLI	OUT	OUT	11	OUT	11	OUT	11	OUT	11	IN	11	OUT	11	OUT	11	OUT	11	OUT	11
12	YBJO_ECOLI	IN	IN	4	IN	4	IN	4	IN	4	IN	4	OUT	3	OUT	3	IN	4	IN	4
13	YEJM_ECOLI	OUT	OUT	5	OUT	5	OUT	5	OUT	5	OUT	5	OUT	5	OUT	5	OUT	5	OUT	5
14	YCFT_ECOLI	IN	IN	8	IN	8	OUT	9(8)	IN	8	IN	10	IN	8	IN	8	IN	8	IN	8
15	PSIE_ECOLI	IN	IN	4	IN	4	IN	4	IN	4	IN	4	IN	4	IN	4	IN	4	IN	4
16	PTHC_ECOLI	IN	IN	3	IN	3	IN	3	IN	3	IN	2	IN	3	IN	3	IN	3	OUT	4
17	YJEM_ECOLI	IN	IN	12	IN	12	IN	12	IN	11	IN	12	IN	12	IN	12	IN	12	IN	12
18	YDDG_ECOLI	IN	IN	9	IN	9	IN	9	IN	9	OUT	9	IN	9	IN	9	IN	9	IN	9
19	MENA_ECOLI	OUT	OUT	9	OUT	9	OUT	9	OUT	9	IN	9	OUT	9	OUT	9	OUT	9	OUT	9
20	YGDQ_ECOLI	IN	IN	7	IN	7	IN	7	IN	7	OUT	7	IN	7	IN	7	IN	7	IN	7
21	YDGG_ECOLI	IN	OUT	7(8)	IN	8	IN	8	IN	8	OUT	8	IN	8	OUT	7	IN	8	IN	8
22	NARU_ECOLI	IN	IN	12	IN	12	IN	12	IN	12	IN	12	IN	12	IN	12	IN	12	IN	12
23	YEGH_ECOLI	IN	IN	7	IN	7	IN	7	IN	7	OUT	7	IN	7	IN	7	IN	7	IN	7
24	TSGA_ECOLI	IN	IN	12	IN	12	IN	12	IN	12	OUT	12	IN	12	IN	12	IN	12	IN	12
25	YEBS_ECOLI	IN	IN	8	IN	8	IN	8	IN	8	IN	8	OUT	7	IN	8	IN	8	IN	8
26	ZITB_ECOLI	IN	OUT	7(6)	OUT	5(6)	OUT	5(6)	IN	6	OUT	7	IN	6	IN	6	IN	6	IN	6
27	HCAT_ECOLI	IN	IN	12	IN	12	IN	12	IN	12	IN	10	IN	12	IN	12	IN	12	IN	12
28	YKGB_ECOLI	IN	IN	4	OUT	3(3)	IN	4	IN	4	IN	4	OUT	3	OUT	3	IN	4	IN	4
29	BTUC_ECOLI	IN	IN	10	OUT	9(8)	OUT	9(8)	IN	9	IN	8	OUT	9	IN	10	IN	10	OUT	9
30	YJCD_ECOLI	OUT	OUT	13	OUT	13	OUT	13	OUT	13	OUT	11	OUT	13	IN	12	OUT	13	OUT	13
31	POTH_ECOLI	-	IN	6	IN	6	IN	6	IN	6	IN	6	IN	6	IN	6	IN	6	IN	6
32	YAHN_ECOLI	-	OUT	6	OUT	6	OUT	6	OUT	6	IN	6	OUT	6	OUT	5	OUT	6	OUT	6
33	TDCC_ECOLI	-	OUT	11	OUT	11	OUT	11	OUT	11	IN	11	IN	10	OUT	11	OUT	11	OUT	11
34	YCDU_ECOLI	IN	IN	8	IN	8	IN	8	IN	8	OUT	7	IN	8	IN	8	IN	8	IN	8
			methods that allow to fix the location of sequence segments								methods that do not allow to fix the location of sequence segments
sequence number	UniProt ID	Exp	HMM-TM		TMHMM		HMMTOP		Phobius		UMDHMM		MEMSAT		S-TMHMM		PRO-TMHMM		PRODIV-TMHMM
			C-term	NTM	C-term	NTM	C-term	NTM	C-term	NTM	C-term	NTM	C-term	NTM	C-term	NTM	C-term	NTM	C-term	NTM
1	ERP2_YEAST	IN	IN	2	OUT	2	IN	2	IN	1	OUT	3	IN	2	IN	2	IN	2	IN	2
2	YB60_YEAST	OUT	OUT	3	OUT	3	OUT	3	OUT	2	OUT	2	OUT	3	OUT	3	OUT	3	OUT	3
3	SHR3_YEAST	IN	IN	4	IN	4	IN	4	IN	4	IN	4	IN	4	IN	4	IN	4	IN	4
4	Q03193	OUT	IN	7(7)	IN	6(7)	IN	7(7)	IN	7(6)	IN	5	IN	7	IN	7	IN	6	IN	7
5	CDC1_YEAST	OUT	OUT	3	OUT	3	OUT	3	OUT	3	OUT	3	OUT	3	OUT	3	OUT	3	OUT	3
6	Q04083	IN	IN	10	IN	10	IN	10	IN	10	IN	10	IN	10	IN	10	IN	10	IN	10
7	YD5B_YEAST	IN	OUT	2(2)	OUT	2(2)	OUT	2(2)	OUT	2(2)	OUT	2	OUT	2	IN	2	IN	2	IN	2
8	YEG9_YEAST	OUT	OUT	2	OUT	2	OUT	2	-	0(2)	OUT	1	OUT	2	OUT	2	OUT	1	OUT	2
9	FCY2_YEAST	IN	IN	10	IN	12	IN	12	OUT	13(12)	IN	12	IN	12	OUT	10	IN	12	IN	12
10	AVT6_YEAST	OUT	OUT	11	OUT	11	OUT	10	OUT	10	OUT	11	OUT	11	OUT	11	OUT	11	OUT	11
11	YE15_YEAST	-	IN	7	IN	7	IN	7	IN	7	IN	7	IN	7	IN	7	IN	7	IN	7
12	MUP1_YEAST	IN	IN	12	IN	12	IN	11	IN	12	IN	12	IN	12	OUT	11	IN	12	IN	12
13	VM21_YEAST	IN	IN	2	IN	2	IN	2	IN	2	IN	2	IN	2	IN	2	IN	2	IN	2
14	MEP1_YEAST	IN	IN	11	IN	11	IN	11	IN	11	IN	11	IN	11	IN	11	IN	11	IN	11
15	YG3L_YEAST	IN	IN	4	OUT	7(8)	IN	8	IN	8	IN	8	IN	8	OUT	7	IN	8	IN	8
16	RTA1_YEAST	IN	IN	7	IN	7	IN	7	IN	7	IN	7	IN	7	IN	8	IN	7	IN	7
17	YG61_YEAST	OUT	IN	2(2)	IN	2(2)	IN	2(2)	IN	2(2)	IN	2	IN	2	IN	2	IN	2	IN	2
18	VATO_YEAST	OUT	OUT	5	IN	5(5)	OUT	5	OUT	5	OUT	5	OUT	5	OUT	5	OUT	5	OUT	5
19	YHU0_YEAST	IN	IN	6	IN	6	IN	6	IN	5	IN	5	IN	6	IN	4	IN	6	IN	6
20	YJR0_YEAST	IN	OUT	2(2)	IN	2	IN	2	IN	2	OUT	2	IN	2	IN	2	IN	2	IN	2
21	VM12_YEAST	IN	IN	2	IN	2	IN	2	IN	2	IN	2	IN	2	IN	2	IN	2	IN	2
22	YK24_YEAST	IN	IN	2	IN	2	IN	2	IN	1	OUT	3	IN	2	IN	2	IN	2	IN	2
23	YK45_YEAST	-	IN	2	IN	2	IN	2	IN	2	IN	2	IN	2	IN	2	IN	2	IN	2
24	Q07824	IN	IN	12	IN	12	IN	12	IN	12	IN	12	IN	12	IN	12	IN	12	IN	12
25	Q12253	IN	IN	6	IN	6	IN	6	IN	6	IN	6	IN	6	IN	6	IN	6	IN	6
26	Q06158	OUT	IN	2(3)	IN	2(3)	IN	2(2)	IN	3(3)	IN	2	IN	2	IN	3	IN	2	IN	2
27	Q06058	IN	IN	2	IN	2	IN	2	OUT	2(2)	IN	2	IN	2	IN	2	IN	2	IN	2
28	ECM7_YEAST	IN	IN	4	IN	4	IN	4	OUT	4(4)	IN	4	IN	4	OUT	3	IN	4	IN	4
29	YMT0_YEAST	IN	IN	3	IN	3	IN	3	IN	3	IN	3	IN	3	IN	3	IN	3	IN	3
30	YM25_YEAST	IN	IN	2	IN	2	IN	2	IN	2	IN	2	IN	2	IN	2	IN	2	IN	2
31	YNT4_YEAST	OUT	IN	4(4)	IN	4(5)	IN	4(5)	IN	4(4)	IN	4	IN	4	IN	4	IN	4	IN	4
32	FU34_YEAST	OUT	OUT	5	IN	5(6)	OUT	6	IN	6(6)	OUT	6	OUT	6	OUT	5	IN	6	IN	6
33	YN91_YEAST	IN	IN	8	IN	8	IN	8	IN	8	IN	8	IN	8	IN	8	IN	8	IN	8
34	Q08238	OUT	OUT	4	OUT	3	OUT	3	OUT	2	OUT	3	OUT	3	OUT	3	OUT	3	OUT	3
35	Q99393	OUT	OUT	7	OUT	7	OUT	7	OUT	7	OUT	7	OUT	7	OUT	7	OUT	7	OUT	7
36	Q08900	IN	IN	2	IN	2	IN	2	-	0(1)	OUT	2	IN	2	IN	2	IN	2	IN	2
37	Q08980	IN	IN	10	IN	10	IN	10	IN	10	IN	10	IN	10	IN	10	IN	10	IN	10
38	Q12346	IN	IN	4	IN	4	IN	4	IN	4	IN	4	IN	4	OUT	3	IN	4	IN	4
39	AQY1_YEAST	IN	OUT	5(5)	IN	6	IN	6	IN	6	IN	6	IN	6	IN	6	IN	6	IN	6
	E.coli		29/31	0.9354	27/31	0.8709	25/31	0.8065	30/31	0.968	20/31	0.6451	21/31	0.6774	24/31	0.7742	28/31	0.903	29/31	0.9354
	S.cerevisiae		30/37	0.811	28/37	0.757	32/37	0.865	26/37	0.7027	28/37	0.757	32/37	0.865	28/37	0.757	32/37	0.865	32/37	0.865
	Total		59/68	0.8676	55/68	0.8088	57/68	0.8382	56/68	0.8235	48/68	0.7059	53/68	0.7794	52/68	0.7647	60/68	0.8823	61/68	0.8971
	Legend	Exp	The experimentally derived localisation of C-terminal (IN=cytoplasmic, OUT=extracellular)
		C-Term	The prediction for the localisation of the C-terminal (IN=cytoplasmic, OUT=extracellular)
		NTM	The number of predicted Transmembrane Segments (numbers in parentheses correspond to those obtained after fixing C-terminal to its experimentally verified localisation)
			We also list the fraction of proteins with correctly predicted localisation of the C-terminal, using each method and the corresponding percentage (%), for both datasets and in total.
